# Supplementary material for: Emerging Trends of Multidrug-Resistant (MDR) and Extensively Drug-Resistant (XDR) Salmonella Typhi in a Tertiary Care Hospital of Lahore, Pakistan
Source: Microorganisms. 2021 Nov 30;9(12):2484. doi: 10.3390/microorganisms9122484 (PMC8703728; doi:10.3390/microorganisms9122484)
Supplement: Supplementary file 1 [file microorganisms-09-02484-s001.zip]

Archive with 1 entries (1 files):
- microorganisms-1403699-supplementary.pdf
